# Supplementary material for: Brain Perfusion Scintigraphy in the Diagnostic Toolbox for the Confirmation of Brain Death: Practical Aspects and Examination Protocol
Source: Diagnostics (Basel). 2025 Oct 28;15(21):2734. doi: 10.3390/diagnostics15212734 (PMC12608010; doi:10.3390/diagnostics15212734)
Supplement: Supplementary file 1 [file diagnostics-15-02734-s001.zip]

Archive with 2 entries (2 files):
- Supplement_BPS Protocol overview and chart proposal_English.pdf
- Supplement_BPS Protocol overview and chart proposal_German.pdf
